# Supplementary material for: Single-Cell Analyses of a Novel Mouse Urothelial Carcinoma Model Reveal a Role of Tumor-Associated Macrophages in Response to Anti-PD-1 Therapy
Source: Cancers (Basel). 2022 May 19;14(10):2511. doi: 10.3390/cancers14102511 (PMC9139541; doi:10.3390/cancers14102511)
Supplement: Supplementary file 1 [file cancers-14-02511-s001.zip]

Archive with 2 entries (2 files):
- Supplementary data.pdf
- Supplementary.xlsx
